# Supplementary material for: Gasdermin C Is Upregulated by Inactivation of Transforming Growth Factor β Receptor Type II in the Presence of Mutated Apc, Promoting Colorectal Cancer Proliferation
Source: PLoS One. 2016 Nov 11;11(11):e0166422. doi: 10.1371/journal.pone.0166422 (PMC5105946; doi:10.1371/journal.pone.0166422)
Supplement: S2 Table — The coding region in GSDMC mRNA was cloned by PCR using the indicated primers, and the product was inserted into a retroviral vector. (XLSX) [file pone.0166422.s003.xlsx]

## Sheet: Sheet1
S2 Table. List of shRNA, siRNA target sequences and primes
Transient silensing	GSDMC siRNA 1	5′- GGAUCCAGAGCCAUCAUUU-3′
	GSDMC siRNA 2	5′- CCUAGAAACUGUUGUGACA-3′
Stable silencing	GSDMC shRNA 2	5’- GATCCCCCCTAGAAACTGTTGTGACATTCAAGAGATGTCACAACAGTTTCTAGGTTTTTA -3’
	Non-silencing shRNA	5’- GATCCCCTTCTCCGAACGTGTCACGTTTCAAGAGAACGTGACACGTTCGGAGAATTTTTA -3’
		The sequences of GSDMC siRNA 2 and Non-silencing shRNA were indicated by bold charasteristics.
Overexpression	Primer (forward)	5’- ATATAGATCTGCCACCATGCCCTCCATGTTGGAACGC -3’
	Primer (reverse)	5’- ATATGTCGACTTACTTGTCATCGTCATCCTTGTAGTCGGCCTCAGCCAGCTGCTG -3’
		The sequences of PCR primer, Flag tag and BglII/SalI digestion sites were indicated by bold, italic and underlined characters, respectively.
