# Supplementary material for: Gasdermin C Is Upregulated by Inactivation of Transforming Growth Factor β Receptor Type II in the Presence of Mutated Apc, Promoting Colorectal Cancer Proliferation
Source: PLoS One. 2016 Nov 11;11(11):e0166422. doi: 10.1371/journal.pone.0166422 (PMC5105946; doi:10.1371/journal.pone.0166422)
Supplement: S3 Table — (XLSX) [file pone.0166422.s004.xlsx]

## Sheet: gsea_report_for_ClassA_14711387
S3 Table. Gene sets differentially expressed in tumors of CDX2P-G19Cre;Apcflox/flox;Tgfbr2flox/flox mice in comparison with those of CDX2P-G19Cre;Apcflox/flox mice analyed with c4 gene seta in MSigDB using GSEA software and Simple Array Analyzer.
	GSEA software				Simple Array Analyzer
Gene set	ES	NES	NOM p-val	FDR q-val	ES	p-value	FDR	Description
MODULE_562	0.725931	2.08683	<0.0001	0.00901437	0.824386	0.00318905	0.0977217	MMPs
MODULE_47	0.468905	2.07525	<0.0001	0.00450719	0.485535	0.10112	0.318974	ECM and collagens
MODULE_474	0.721277	2.03179	0.00187617	0.00702785	0.750769	0.00770613	0.124752	Genes in the cancer module 474
GNF2_RAB3A	0.59509	1.99575	<0.0001	0.00805209	0.610936	0.033638	0.257691	Neighborhood of RAB3A RAB3A, member RAS oncogene family in the GNF2 expression compendium
MODULE_131	0.623605	1.96696	<0.0001	0.0112143	0.611591	0.0334272	0.260732	Blood coagulation factors
GNF2_MMP1	0.621148	1.94621	0.00182815	0.0136438	0.688629	0.0153234	0.170746	Neighborhood of MMP1 matrix metallopeptidase 1 (interstitial collagenase) in the GNF2 expression compendium
MODULE_433	0.50634	1.86061	<0.0001	0.034511	0.546983	0.0605025	0.293283	Cytokines and GFs
MODULE_280	0.559638	1.85159	<0.0001	0.0337607	0.640988	0.0250557	0.223935	Metal ion (zinc) binding
MODULE_275	0.671406	1.83029	0.0018797	0.0392331	0.717778	0.0111725	0.140971	Genes in the cancer module 275
MODULE_1	0.388582	1.82883	<0.0001	0.0358618	0.404932	0.184312	0.340086	Ovary genes
GCM_PTPRD	0.516869	1.81295	0.00177936	0.0390958	0.536044	0.0665338	0.298879	Neighborhood of PTPRD protein tyrosine phosphatase, receptor type, D in the GCM expression compendium
MODULE_11	0.371981	1.79643	<0.0001	0.0426358	0.413918	0.173083	0.339829	Genes in the cancer module 11
MODULE_291	0.49726	1.79598	0.00167785	0.0398574	0.410212	0.17765	0.341758	B-cell malignancies expression clusters
MODULE_210	0.594919	1.77423	<0.0001	0.0474407	0.687562	0.0154982	0.17048	Genes in the cancer module 210
MODULE_38	0.369665	1.75612	<0.0001	0.0547534	0.417784	0.168412	0.339195	Placenta genes
MODULE_234	0.48568	1.75031	<0.0001	0.0543737	0.549555	0.0591524	0.293368	Bone remodeling
GNF2_DNM1	0.467191	1.73525	0.00171821	0.0597515	0.503297	0.0876078	0.306806	Neighborhood of DNM1 dynamin 1 in the GNF2 expression compendium
GCM_PTK2	0.417374	1.73379	<0.0001	0.0569972	0.438827	0.144635	0.328299	Neighborhood of PTK2 PTK2 protein tyrosine kinase 2 in the GCM expression compendium
MODULE_66	0.356817	1.72422	<0.0001	0.0602906	0.40575	0.183268	0.341834	CNS genes
MODULE_137	0.357272	1.72306	<0.0001	0.0580528	0.393071	0.19995	0.339046	CNS genes
GSEA, gene set enrichment analysis; MSigDB, Molecular Signatures Database; ES, Enrichment Score; NES, Normalized Enrichment Score; NOM p-val, Bormal unadjusted p-value; FDR q-val, false discovery rate q-value)
a c4 gene set was computational gene sets defined by mining large collections of cancer-oriented microarray data.
