# Supplementary material for: Gasdermin C Is Upregulated by Inactivation of Transforming Growth Factor β Receptor Type II in the Presence of Mutated Apc, Promoting Colorectal Cancer Proliferation
Source: PLoS One. 2016 Nov 11;11(11):e0166422. doi: 10.1371/journal.pone.0166422 (PMC5105946; doi:10.1371/journal.pone.0166422)
Supplement: S4 Table — (XLSX) [file pone.0166422.s005.xlsx]

## Sheet: gsea_report_for_ClassA_14711392
S4 Table. Gene sets differentially expressed in tumors of CDX2P-G19Cre;Apcflox/flox;Tgfbr2flox/flox mice in comparison with those of CDX2P-G19Cre;Apcflox/flox mice analyed with c5 gene seta in MSigDB using GSEA software and Simple Array Analyzer.
	GSEA software				Simple Array Analyzer
Gene set	ES	NES	NOM p-val	FDR q-val	ES	p-value	FDR	GO id	Description
SYNAPTOGENESIS	0.795504	2.22779	<0.0001	0.00115751	0.804749	0.00406459	0.173821	GO:0007416	The biosynthesis of a synapse.
SYNAPSE_ORGANIZATION_AND_BIOGENESIS	0.740947	2.14663	<0.0001	0.0034376	0.759157	0.00699516	0.199431	GO:0050808.	A process that is carried out at the cellular level which results in the formation, arrangement of constituent parts, or disassembly of a synapse, the junction between a neuron and a target (neuron, muscle, or secretory cell).
EXTRACELLULAR_STRUCTURE_ORGANIZATION_AND_BIOGENESIS	0.577831	1.87715	0.00367647	0.154955	0.556988	0.0553902	0.250895	GO:0043062.	A process that is carried out at the cellular level which results in the formation, arrangement of constituent parts, or disassembly of structures in the space external to the outermost structure of a cell. For cells without external protective or external encapsulating structures this refers to space outside of the plasma membrane, and also covers the host cell environment outside an intracellul…
MAPKKK_CASCADE_GO_0000165	0.46608	1.86713	<0.0001	0.133302	0.4943	0.0942576	0.279125	GO:0000165.	Cascade of at least three protein kinase activities culminating in the phosphorylation and activation of a MAP kinase. MAPKKK cascades lie downstream of numerous signaling pathways.
PROTEIN_TYROSINE_PHOSPHATASE_ACTIVITY	0.510199	1.8293	0.00183486	0.162176	0.561557	0.053178	0.251859	GO:0004725.	Catalysis of the reaction: protein tyrosine phosphate + H2O = protein tyrosine + phosphate.
PROTEIN_HOMOOLIGOMERIZATION	0.621815	1.79512	0.00353357	0.196778	0.568748	0.0498466	0.245685	GO:0051260.	The process of creating protein oligomers, compounds composed of a small number, usually between three and ten, of identical component monomers. Oligomers may be formed by the polymerization of a number of monomers or the depolymerization of a large protein polymer.
EMBRYONIC_DEVELOPMENT	0.487827	1.77528	0.0017452	0.206133	0.449401	0.133703	0.30281	GO:0009790.	The process whose specific outcome is the progression of an embryo from its formation until the end of its embryonic life stage. The end of the embryonic stage is organism-specific. For example, for mammals, the process would begin with zygote formation and end with birth. For insects, the process would begin at zygote formation and end with larval hatching. For plant zygotic embryos, this would …
EPIDERMAL_GROWTH_FACTOR_RECEPTOR_SIGNALING_PATHWAY	0.592056	1.77294	0.00357143	0.185068	0.647057	0.023574	0.210286	GO:0007173.	The series of molecular signals generated as a consequence of an epidermal growth factor receptor binding to one of its physiological ligands.
CHROMATIN_MODIFICATION	0.50328	1.76581	0.00350263	0.178371	0.502137	0.0884428	0.279556	GO:0016568.	The alteration of DNA or protein in chromatin, which may result in changing the chromatin structure.
REGULATION_OF_CELL_MIGRATION	0.56968	1.74023	0.00727273	0.211938	0.551079	0.0583642	0.248861	GO:0030334.	Any process that modulates the frequency, rate or extent of cell migration.
NERVOUS_SYSTEM_DEVELOPMENT	0.367885	1.73029	<0.0001	0.212245	0.453339	0.129799	0.300044	GO:0007399.	The process whose specific outcome is the progression of nervous tissue over time, from its formation to its mature state.
HORMONE_SECRETION	0.619091	1.72967	0.00374532	0.195215	0.691529	0.0148568	0.200016	GO:0046879.	The regulated release of hormones, substances with a specific regulatory effect on a particular organ or group of cells.
CASPASE_ACTIVATION	0.572781	1.72647	0.00191205	0.186916	0.579289	0.0452812	0.243848	GO:0006919.	Upregulation of the activity of a caspase, any of a group of cysteine proteases involved in apoptosis.
EXTRACELLULAR_SPACE	0.39272	1.72311	<0.0001	0.179236	0.531406	0.0692365	0.258791	GO:0005615.	That part of a multicellular organism outside the cells proper, usually taken to be outside the plasma membranes, and occupied by fluid.
SMALL_GTPASE_BINDING	0.526852	1.71932	0.0018018	0.173305	0.500676	0.0895047	0.279871	GO:0031267.	Interacting selectively with a small monomeric GTPase.
GENERATION_OF_A_SIGNAL_INVOLVED_IN_CELL_CELL_SIGNALING	0.564872	1.71899	0.00729927	0.162901	0.62193	0.030244	0.217697	GO:0003001.	The cellular process by which a physical entity or change in state, a signal, is created that originates in one cell and is used to transfer information to another cell. This process begins with the initial formation of the signal and ends with the mature form and placement of the signal.
NEGATIVE_REGULATION_OF_CELL_DIFFERENTIATION	0.553879	1.6907	0.00744879	0.202889	0.626026	0.0290569	0.220045	GO:0045596.	Any process that stops, prevents or reduces the frequency, rate or extent of cell differentiation.
GTPASE_BINDING	0.517558	1.6889	0.00575816	0.195147	0.493959	0.0945172	0.279325	GO:0051020.	Interacting selectively with a GTPase, any enzyme that catalyzes the hydrolysis of GTP.
INSULIN_RECEPTOR_SIGNALING_PATHWAY	0.602377	1.68472	0.0131332	0.191828	0.711451	0.0119772	0.195673	GO:0008286.	The series of molecular signals generated as a consequence of the insulin receptor binding to insulin.
POSITIVE_REGULATION_OF_CASPASE_ACTIVITY	0.549445	1.68408	0.0071048	0.183427	0.561748	0.0530875	0.252253	GO:0043280.	Any process that activates or increases the activity of a caspase, any of a group of cysteine proteases involved in apoptosis.
GSEA, gene set enrichment analysis; MSigDB, Molecular Signatures Database; ES, Enrichment Score; NES, Normalized Enrichment Score; NOM p-val, Bormal unadjusted p-value; FDR q-val, false discovery rate q-value)
ac5 gene set was annotated by same gene ontology term
