# Supplementary material for: Gasdermin C Is Upregulated by Inactivation of Transforming Growth Factor β Receptor Type II in the Presence of Mutated Apc, Promoting Colorectal Cancer Proliferation
Source: PLoS One. 2016 Nov 11;11(11):e0166422. doi: 10.1371/journal.pone.0166422 (PMC5105946; doi:10.1371/journal.pone.0166422)
Supplement: S5 Table — The expression of other Gsdmc cluster gene sets tended to increase, similar to Gsdmc2|Gsdmc4, whose expression increased significantly. (XLSX) [file pone.0166422.s006.xlsx]

## Sheet: p0.05 FC2 UP & DOWNから
S5 Table. The sets of Gsdmc cluster genes whose expression changed in the tumors of CDX2P-G19Cre;Apcflox/flox;Tgfbr2flox/flox mice compared with those of CDX2P-G19Cre;Apcflox/flox mice with microarray analysis.
Gene description	Gene symbol	Fold1)	P value2)
gasdermin C1	Gsdmc1	1.32423	0.0786836
gasdermin C2	Gsdmc2	5.71506	0.0985872
gasdermin C2 | gasdermin C3 | gasdermin C4	Gsdmc2|Gsdmc3|Gsdmc4	7.04639	0.0803713
gasdermin C4 | gasdermin C2	Gsdmc4|Gsdmc2	9.2491	0.0449087
1) Fold indicates a gene expression ratio of the tumors in CDX2P-G19Cre;Apcflox/flox;Tgfbr2flox/flox mice to those in CDX2P-G19Cre;Apcflox/flox mice.
2) P values were calculated by the unpaired t-test.
